# Supplementary material for: Renoprotective Effect of Agalsidase Alfa: A Long-Term Follow-Up of Patients with Fabry Disease
Source: J Clin Med. 2022 Aug 17;11(16):4810. doi: 10.3390/jcm11164810 (PMC9410255; doi:10.3390/jcm11164810)
Supplement: Supplementary file 1 [file jcm-11-04810-s001.zip]

Archive with 1 entries (1 files):
- jcm-1818880-supplementary.pdf
